# Supplementary material for: Positive association between epiphytes and competitiveness of the brown algal genus Lobophora against corals
Source: PeerJ. 2019 Feb 8;7:e6380. doi: 10.7717/peerj.6380 (PMC6369833; doi:10.7717/peerj.6380)
Supplement: Supplemental Information 3 [file peerj-07-6380-s003.csv]

	site	g_tot
1	DK I	6.85957006345403
2	DK I	1.24954179685833
3	DK I	7.76568477450561
4	DK I	6.76582761448801
5	DK I	9.44095863030594
6	DK I	0.317819794082179
7	DK I	NA
8	DK I	7.23854736363735
9	DK I	NA
10	DK M	7.62094713101301
11	DK M	2.56579732742018
12	DK M	5.96689874719703
13	DK M	6.20090601414012
14	DK M	6.8301134441149
15	DK M	8.68172940738412
16	DK M	NA
17	DK M	7.82931785437518
18	DK M	4.87693720242101
19	DK O	3.3792134474164
20	DK O	17.0128601488476
21	DK O	14.2992290713659
22	DK O	10.2089563680176
23	DK O	10.0950106369362
24	DK O	15.51255758326
25	DK O	NA
26	DK O	NA
27	DK O	11.5516145214781
28	DKB I	28.8253545285885
29	DKB I	25.639053173518
30	DKB I	18.6271446601194
31	DKB I	16.5184062704342
32	DKB I	37.6486943393416
33	DKB I	23.3086665638167
34	DKB I	21.885946398551
35	DKB I	29.5885705628497
36	DKB I	29.6887536381103
37	DKB M	3.77705819494206
38	DKB M	8.96251819311744
39	DKB M	7.31591140835271
40	DKB M	5.9634101924774
41	DKB M	1.38640148207646
42	DKB M	7.10215728930216
43	DKB M	11.1454838007499
44	DKB M	NA
45	DKB M	12.5548208464426
46	DKB O	4.49425520880174
47	DKB O	6.48327710862127
48	DKB O	6.94577015219728
49	DKB O	8.83825338217947
50	DKB O	5.35146038268412
51	DKB O	18.0864499770307
52	DKB O	15.082442393091
53	DKB O	NA
54	DKB O	10.6840424383881
